# Supplementary material for: Community asset participation and social medicine increases qualities of life
Source: Soc Sci Med. 2020 Aug;259:113149. doi: 10.1016/j.socscimed.2020.113149 (PMC7397510; doi:10.1016/j.socscimed.2020.113149)
Supplement: Multimedia component 1 [file mmc1.xml]

<?xml version="1.0" encoding="utf-8" standalone="no"?>
<data>
  <datasets>
    <author>luke.munford@manchester.ac.uk</author>
    <type>0</type>
    <dataset>
      <value>3</value>
      <reason>The authors do not have permission to share data</reason>
      <comments />
    </dataset>
  </datasets>
</data>
